# Supplementary material for: Refining the Results of a Classical SELEX Experiment by Expanding the Sequence Data Set of an Aptamer Pool Selected for Protein A
Source: Int J Mol Sci. 2018 Feb 24;19(2):642. doi: 10.3390/ijms19020642 (PMC5855864; doi:10.3390/ijms19020642)
Supplement: Supplementary file 1 [file ijms-19-00642-s001.zip]

Archive with 2 entries (2 files):
- ijms-265806_revised SuppInfo_Stoltenburg20180209.pdf
- ProtAAptNGS_IJMS-SuppInfoTabS1_2018_Stoltenburg.pdf
